# Supplementary material for: Altering the Properties of Spiropyran Switches Using Coordination Cages with Different Symmetries
Source: J Am Chem Soc. 2022 Nov 15;144(46):21244–54. doi: 10.1021/jacs.2c08901 (PMC9706567; doi:10.1021/jacs.2c08901)
Supplement: Supplementary file 2 — ja2c08901_si_002.pdb [file ja2c08901_si_002.pdb]

HEADER    CSD ENTRY Molecule Name
CRYST1   1.0000   1.0000   1.0000  90.00  90.00  90.00          
SCALE1      1.000000  0.000000  0.000000       0.000000
SCALE2      0.000000  1.000000  0.000000       0.000000
SCALE3      0.000000  0.000000  1.000000       0.000000
HETATM    1 Pd1  UNK     1       1.762   4.735   5.217  1.00  0.00          PD  
HETATM    2 Pd2  UNK     1       9.698  -0.586  -1.512  1.00  0.00          PD  
HETATM    3 Pd3  UNK     1      -0.683   7.033  -3.276  1.00  0.00          PD  
HETATM    4 Pd4  UNK     1       1.362  -5.408   4.675  1.00  0.00          PD  
HETATM    5 Pd5  UNK     1      -1.730  -6.402  -3.724  1.00  0.00          PD  
HETATM    6 Pd6  UNK     1      -9.540   0.440   0.916  1.00  0.00          PD  
HETATM    7  N8  UNK     1      -2.957   4.351  -1.017  1.00  0.00           N  
HETATM    8  N9  UNK     1       2.596   4.568  -2.676  1.00  0.00           N  
HETATM    9  N10 UNK     1       3.823   3.372   1.855  1.00  0.00           N  
HETATM   10  N11 UNK     1       0.850   5.676  -3.401  1.00  0.00           N  
HETATM   11  N12 UNK     1      -1.498   2.910   3.376  1.00  0.00           N  
HETATM   12  N13 UNK     1       2.869  -3.106   1.543  1.00  0.00           N  
HETATM   13  N14 UNK     1      -0.350  -4.311   4.514  1.00  0.00           N  
HETATM   14  N15 UNK     1      -3.741  -3.978  -0.993  1.00  0.00           N  
HETATM   15  N16 UNK     1       0.232   3.506   4.582  1.00  0.00           N  
HETATM   16  N17 UNK     1       6.930   2.538  -1.763  1.00  0.00           N  
HETATM   17  N18 UNK     1       2.955   3.861   3.802  1.00  0.00           N  
HETATM   18  N19 UNK     1       8.055  -1.680  -2.094  1.00  0.00           N  
HETATM   19  N20 UNK     1      -0.229  -5.006  -3.800  1.00  0.00           N  
HETATM   20  N21 UNK     1      -1.934   5.586  -2.515  1.00  0.00           N  
HETATM   21  N23 UNK     1       2.251  -4.015   3.437  1.00  0.00           N  
HETATM   22  C24 UNK     1      -1.881   5.150  -1.266  1.00  0.00           C  
HETATM   23  H25 UNK     1      -1.107   5.388  -0.549  1.00  0.00           H  
HETATM   24  C26 UNK     1      -3.252   3.741   0.235  1.00  0.00           C  
HETATM   25  N27 UNK     1       8.580   1.101  -1.897  1.00  0.00           N  
HETATM   26  N29 UNK     1      -2.897  -5.043  -2.713  1.00  0.00           N  
HETATM   27  N30 UNK     1      -6.182   2.492   2.108  1.00  0.00           N  
HETATM   28  C31 UNK     1       4.158   3.474   0.483  1.00  0.00           C  
HETATM   29  N33 UNK     1       6.012  -2.479  -2.104  1.00  0.00           N  
HETATM   30  N34 UNK     1      -6.684  -2.129   2.365  1.00  0.00           N  
HETATM   31  N35 UNK     1       1.397  -3.770  -3.010  1.00  0.00           N  
HETATM   32  C36 UNK     1       0.500  -4.751  -2.726  1.00  0.00           C  
HETATM   33  H37 UNK     1       0.398  -5.229  -1.761  1.00  0.00           H  
HETATM   34  C38 UNK     1       3.560   4.060  -1.764  1.00  0.00           C  
HETATM   35  C39 UNK     1       3.133  -3.029   0.151  1.00  0.00           C  
HETATM   36  C40 UNK     1      -3.970  -3.597   0.357  1.00  0.00           C  
HETATM   37  C41 UNK     1      -4.444  -2.869   3.027  1.00  0.00           C  
HETATM   38  H42 UNK     1      -4.615  -2.510   4.037  1.00  0.00           H  
HETATM   39  C43 UNK     1      -2.534   3.012   2.409  1.00  0.00           C  
HETATM   40  C44 UNK     1       3.218   3.975  -0.415  1.00  0.00           C  
HETATM   41  H45 UNK     1       2.224   4.242  -0.075  1.00  0.00           H  
HETATM   42  N46 UNK     1      -8.222   1.763   1.777  1.00  0.00           N  
HETATM   43  C47 UNK     1       7.518   1.455  -1.191  1.00  0.00           C  
HETATM   44  H48 UNK     1       7.091   0.934  -0.344  1.00  0.00           H  
HETATM   45  C49 UNK     1       3.697   2.698   3.957  1.00  0.00           C  
HETATM   46  H50 UNK     1       3.766   2.206   4.918  1.00  0.00           H  
HETATM   47  C51 UNK     1      -2.220   3.515   1.147  1.00  0.00           C  
HETATM   48  H52 UNK     1      -1.191   3.725   0.890  1.00  0.00           H  
HETATM   49  C53 UNK     1      -3.064   5.052  -3.112  1.00  0.00           C  
HETATM   50  H54 UNK     1      -3.254   5.216  -4.161  1.00  0.00           H  
HETATM   51  C55 UNK     1      -0.488   3.814   3.516  1.00  0.00           C  
HETATM   52  H56 UNK     1      -0.301   4.640   2.844  1.00  0.00           H  
HETATM   53  C57 UNK     1       4.693  -2.760  -1.657  1.00  0.00           C  
HETATM   54  C58 UNK     1       5.419   3.068   0.052  1.00  0.00           C  
HETATM   55  H59 UNK     1       6.145   2.702   0.765  1.00  0.00           H  
HETATM   56  N60 UNK     1      -2.153  -3.514   3.565  1.00  0.00           N  
HETATM   57  C61 UNK     1       6.935  -1.780  -1.394  1.00  0.00           C  
HETATM   58  H62 UNK     1       6.718  -1.304  -0.448  1.00  0.00           H  
HETATM   59  C63 UNK     1      -2.798  -4.867  -1.405  1.00  0.00           C  
HETATM   60  H64 UNK     1      -2.076  -5.348  -0.765  1.00  0.00           H  
HETATM   61  C66 UNK     1      -4.834   2.855   1.805  1.00  0.00           C  
HETATM   62  C67 UNK     1       3.031   4.241   2.539  1.00  0.00           C  
HETATM   63  H68 UNK     1       2.535   5.100   2.117  1.00  0.00           H  
HETATM   64  C69 UNK     1      -1.167  -4.447   3.483  1.00  0.00           C  
HETATM   65  H70 UNK     1      -1.049  -5.165   2.687  1.00  0.00           H  
HETATM   66  C73 UNK     1       4.432  -2.787  -0.286  1.00  0.00           C  
HETATM   67  H74 UNK     1       5.212  -2.608   0.442  1.00  0.00           H  
HETATM   68  C75 UNK     1      -4.569   3.421   0.555  1.00  0.00           C  
HETATM   69  H76 UNK     1      -5.376   3.615  -0.139  1.00  0.00           H  
HETATM   70  C77 UNK     1      -0.304   2.358   5.146  1.00  0.00           C  
HETATM   71  H78 UNK     1       0.152   1.913   6.015  1.00  0.00           H  
HETATM   72  C79 UNK     1      -4.465  -3.576  -2.114  1.00  0.00           C  
HETATM   73  H80 UNK     1      -5.251  -2.837  -2.050  1.00  0.00           H  
HETATM   74  N81 UNK     1      -8.517  -0.984   1.996  1.00  0.00           N  
HETATM   75  C82 UNK     1      -3.838   2.651   2.755  1.00  0.00           C  
HETATM   76  H83 UNK     1      -4.071   2.204   3.719  1.00  0.00           H  
HETATM   77  C85 UNK     1       2.975  -2.869   3.735  1.00  0.00           C  
HETATM   78  H86 UNK     1       3.107  -2.557   4.759  1.00  0.00           H  
HETATM   79  C87 UNK     1      -3.924  -4.239  -3.180  1.00  0.00           C  
HETATM   80  H88 UNK     1      -4.150  -4.200  -4.234  1.00  0.00           H  
HETATM   81  C89 UNK     1       2.185  -4.130   2.122  1.00  0.00           C  
HETATM   82  H90 UNK     1       1.658  -4.898   1.578  1.00  0.00           H  
HETATM   83  C91 UNK     1       7.660   2.864  -2.901  1.00  0.00           C  
HETATM   84  H92 UNK     1       7.407   3.705  -3.524  1.00  0.00           H  
HETATM   85  C93 UNK     1       5.703   3.093  -1.312  1.00  0.00           C  
HETATM   86  C94 UNK     1       1.284   4.865  -4.437  1.00  0.00           C  
HETATM   87  H95 UNK     1       0.793   4.864  -5.402  1.00  0.00           H  
HETATM   88  C99 UNK     1       2.377   4.173  -3.994  1.00  0.00           C  
HETATM   89 H100 UNK     1       2.972   3.411  -4.469  1.00  0.00           H  
HETATM   90 C101 UNK     1      -1.394   1.984   4.410  1.00  0.00           C  
HETATM   91 H102 UNK     1      -2.103   1.170   4.509  1.00  0.00           H  
HETATM   92 C103 UNK     1       4.249   2.387   2.747  1.00  0.00           C  
HETATM   93 H104 UNK     1       4.824   1.538   2.411  1.00  0.00           H  
HETATM   94 C109 UNK     1      -2.941  -3.699   1.291  1.00  0.00           C  
HETATM   95 H110 UNK     1      -1.944  -3.987   0.987  1.00  0.00           H  
HETATM   96 C112 UNK     1      -5.227  -3.134   0.730  1.00  0.00           C  
HETATM   97 H113 UNK     1      -6.024  -3.064   0.004  1.00  0.00           H  
HETATM   98 C114 UNK     1       4.793   3.609  -2.234  1.00  0.00           C  
HETATM   99 H115 UNK     1       5.025   3.625  -3.292  1.00  0.00           H  
HETATM  100 C116 UNK     1      -6.838   2.575   3.330  1.00  0.00           C  
HETATM  101 H117 UNK     1      -6.344   2.910   4.226  1.00  0.00           H  
HETATM  102 C118 UNK     1      -5.428  -2.733   2.052  1.00  0.00           C  
HETATM  103 C121 UNK     1      -3.718   4.297  -2.182  1.00  0.00           C  
HETATM  104 H122 UNK     1      -4.605   3.692  -2.259  1.00  0.00           H  
HETATM  105 C123 UNK     1       0.188  -4.164  -4.820  1.00  0.00           C  
HETATM  106 H124 UNK     1      -0.286  -4.175  -5.794  1.00  0.00           H  
HETATM  107 C125 UNK     1      -7.404  -2.137   3.552  1.00  0.00           C  
HETATM  108 H126 UNK     1      -7.033  -2.607   4.446  1.00  0.00           H  
HETATM  109 C131 UNK     1       3.689  -3.059  -2.579  1.00  0.00           C  
HETATM  110 H132 UNK     1       3.891  -3.076  -3.643  1.00  0.00           H  
HETATM  111 C133 UNK     1       3.379  -2.299   2.558  1.00  0.00           C  
HETATM  112 H134 UNK     1       3.917  -1.391   2.325  1.00  0.00           H  
HETATM  113 C135 UNK     1      -3.204  -3.370   2.622  1.00  0.00           C  
HETATM  114 C143 UNK     1      -7.048   1.986   1.197  1.00  0.00           C  
HETATM  115 H144 UNK     1      -6.793   1.760   0.163  1.00  0.00           H  
HETATM  116 C145 UNK     1      -0.795  -3.253   5.291  1.00  0.00           C  
HETATM  117 H146 UNK     1      -0.260  -2.970   6.191  1.00  0.00           H  
HETATM  118 C147 UNK     1      -8.104   2.113   3.114  1.00  0.00           C  
HETATM  119 H148 UNK     1      -8.918   2.002   3.812  1.00  0.00           H  
HETATM  120 C153 UNK     1       8.681   1.960  -2.979  1.00  0.00           C  
HETATM  121 H154 UNK     1       9.448   1.823  -3.725  1.00  0.00           H  
HETATM  122 C155 UNK     1      -7.383  -1.409   1.455  1.00  0.00           C  
HETATM  123 H156 UNK     1      -7.041  -1.190   0.446  1.00  0.00           H  
HETATM  124 C168 UNK     1       2.103  -3.296  -0.747  1.00  0.00           C  
HETATM  125 H169 UNK     1       1.095  -3.463  -0.393  1.00  0.00           H  
HETATM  126 C175 UNK     1       6.594  -2.816  -3.325  1.00  0.00           C  
HETATM  127 H176 UNK     1       6.080  -3.403  -4.067  1.00  0.00           H  
HETATM  128 C188 UNK     1       1.208  -3.394  -4.336  1.00  0.00           C  
HETATM  129 H189 UNK     1       1.760  -2.584  -4.784  1.00  0.00           H  
HETATM  130 C198 UNK     1      -1.929  -2.752   4.712  1.00  0.00           C  
HETATM  131 H199 UNK     1      -2.566  -1.911   4.950  1.00  0.00           H  
HETATM  132 C200 UNK     1       2.410  -3.352  -2.106  1.00  0.00           C  
HETATM  133 C208 UNK     1       7.860  -2.308  -3.316  1.00  0.00           C  
HETATM  134 H209 UNK     1       8.639  -2.330  -4.073  1.00  0.00           H  
HETATM  135 C246 UNK     1      -8.543  -1.419   3.312  1.00  0.00           C  
HETATM  136 H247 UNK     1      -9.354  -1.183   3.982  1.00  0.00           H  
HETATM  137 C281 UNK     1       1.640   5.478  -2.357  1.00  0.00           C  
HETATM  138 H282 UNK     1       1.527   5.960  -1.399  1.00  0.00           H  
HETATM  139  N7  UNK     1      -2.156   8.550  -2.972  1.00  0.00           N  
HETATM  140  N28 UNK     1       0.559   8.608  -3.970  1.00  0.00           N  
HETATM  141  C96 UNK     1      -1.442   9.847  -3.220  1.00  0.00           C  
HETATM  142  H97 UNK     1      -0.965  10.146  -2.284  1.00  0.00           H  
HETATM  143  H98 UNK     1      -2.169  10.625  -3.479  1.00  0.00           H  
HETATM  144 C105 UNK     1      -2.660   8.529  -1.572  1.00  0.00           C  
HETATM  145 H106 UNK     1      -1.819   8.526  -0.875  1.00  0.00           H  
HETATM  146 H107 UNK     1      -3.250   7.626  -1.418  1.00  0.00           H  
HETATM  147 H108 UNK     1      -3.296   9.406  -1.391  1.00  0.00           H  
HETATM  148 C139 UNK     1      -3.292   8.379  -3.927  1.00  0.00           C  
HETATM  149 H140 UNK     1      -2.910   8.242  -4.940  1.00  0.00           H  
HETATM  150 H141 UNK     1      -3.961   9.247  -3.861  1.00  0.00           H  
HETATM  151 H142 UNK     1      -3.845   7.483  -3.649  1.00  0.00           H  
HETATM  152 C171 UNK     1       1.373   8.280  -5.176  1.00  0.00           C  
HETATM  153 H172 UNK     1       0.725   7.936  -5.981  1.00  0.00           H  
HETATM  154 H173 UNK     1       2.084   7.494  -4.925  1.00  0.00           H  
HETATM  155 H174 UNK     1       1.923   9.176  -5.491  1.00  0.00           H  
HETATM  156 C221 UNK     1      -0.414   9.691  -4.322  1.00  0.00           C  
HETATM  157 H222 UNK     1      -0.886   9.392  -5.260  1.00  0.00           H  
HETATM  158 H223 UNK     1       0.124  10.635  -4.482  1.00  0.00           H  
HETATM  159 C228 UNK     1       1.468   9.010  -2.860  1.00  0.00           C  
HETATM  160 H229 UNK     1       2.184   8.206  -2.690  1.00  0.00           H  
HETATM  161 H230 UNK     1       0.918   9.166  -1.932  1.00  0.00           H  
HETATM  162 H231 UNK     1       2.011   9.923  -3.133  1.00  0.00           H  
HETATM  163  N22 UNK     1      -3.200  -7.928  -3.518  1.00  0.00           N  
HETATM  164 N120 UNK     1      -0.536  -7.901  -4.633  1.00  0.00           N  
HETATM  165 C177 UNK     1      -2.524  -9.200  -3.939  1.00  0.00           C  
HETATM  166 H178 UNK     1      -2.023  -9.613  -3.061  1.00  0.00           H  
HETATM  167 H179 UNK     1      -3.277  -9.930  -4.260  1.00  0.00           H  
HETATM  168 C184 UNK     1      -3.657  -8.069  -2.109  1.00  0.00           C  
HETATM  169 H185 UNK     1      -4.234  -7.188  -1.830  1.00  0.00           H  
HETATM  170 H186 UNK     1      -2.794  -8.154  -1.445  1.00  0.00           H  
HETATM  171 H187 UNK     1      -4.295  -8.957  -2.013  1.00  0.00           H  
HETATM  172 C201 UNK     1      -4.362  -7.612  -4.402  1.00  0.00           C  
HETATM  173 H202 UNK     1      -4.844  -6.709  -4.026  1.00  0.00           H  
HETATM  174 H203 UNK     1      -5.078  -8.443  -4.376  1.00  0.00           H  
HETATM  175 H204 UNK     1      -4.016  -7.411  -5.418  1.00  0.00           H  
HETATM  176 C256 UNK     1       0.407  -8.403  -3.596  1.00  0.00           C  
HETATM  177 H257 UNK     1       1.121  -7.612  -3.366  1.00  0.00           H  
HETATM  178 H258 UNK     1       0.948  -9.280  -3.975  1.00  0.00           H  
HETATM  179 H259 UNK     1      -0.114  -8.656  -2.673  1.00  0.00           H  
HETATM  180 C268 UNK     1       0.240  -7.463  -5.830  1.00  0.00           C  
HETATM  181 H269 UNK     1       0.953  -6.697  -5.532  1.00  0.00           H  
HETATM  182 H270 UNK     1      -0.432  -7.060  -6.586  1.00  0.00           H  
HETATM  183 H271 UNK     1       0.785  -8.324  -6.237  1.00  0.00           H  
HETATM  184 C278 UNK     1      -1.528  -8.942  -5.053  1.00  0.00           C  
HETATM  185 H279 UNK     1      -2.027  -8.554  -5.942  1.00  0.00           H  
HETATM  186 H280 UNK     1      -1.002  -9.869  -5.318  1.00  0.00           H  
HETATM  187  N32 UNK     1      10.844  -2.299  -0.987  1.00  0.00           N  
HETATM  188 N119 UNK     1      11.387   0.534  -0.840  1.00  0.00           N  
HETATM  189 C149 UNK     1      11.004   1.555   0.170  1.00  0.00           C  
HETATM  190 H150 UNK     1      10.346   2.288  -0.293  1.00  0.00           H  
HETATM  191 H151 UNK     1      11.900   2.062   0.550  1.00  0.00           H  
HETATM  192 H152 UNK     1      10.479   1.078   1.001  1.00  0.00           H  
HETATM  193 C164 UNK     1      10.380  -2.764   0.348  1.00  0.00           C  
HETATM  194 H165 UNK     1      10.412  -1.956   1.079  1.00  0.00           H  
HETATM  195 H166 UNK     1      11.009  -3.593   0.698  1.00  0.00           H  
HETATM  196 H167 UNK     1       9.348  -3.109   0.259  1.00  0.00           H  
HETATM  197 C205 UNK     1      12.319  -0.464  -0.216  1.00  0.00           C  
HETATM  198 H206 UNK     1      13.342  -0.072  -0.228  1.00  0.00           H  
HETATM  199 H207 UNK     1      12.030  -0.579   0.832  1.00  0.00           H  
HETATM  200 C232 UNK     1      10.768  -3.443  -1.941  1.00  0.00           C  
HETATM  201 H233 UNK     1      11.080  -3.136  -2.938  1.00  0.00           H  
HETATM  202 H234 UNK     1       9.741  -3.805  -1.981  1.00  0.00           H  
HETATM  203 H235 UNK     1      11.421  -4.250  -1.584  1.00  0.00           H  
HETATM  204 C264 UNK     1      12.041   1.210  -2.004  1.00  0.00           C  
HETATM  205 H265 UNK     1      11.357   1.962  -2.396  1.00  0.00           H  
HETATM  206 H266 UNK     1      12.252   0.486  -2.795  1.00  0.00           H  
HETATM  207 H267 UNK     1      12.959   1.704  -1.662  1.00  0.00           H  
HETATM  208 C275 UNK     1      12.256  -1.790  -0.948  1.00  0.00           C  
HETATM  209 H276 UNK     1      12.572  -1.677  -1.987  1.00  0.00           H  
HETATM  210 H277 UNK     1      12.902  -2.531  -0.457  1.00  0.00           H  
HETATM  211  N65 UNK     1       0.570   5.628   6.724  1.00  0.00           N  
HETATM  212  N71 UNK     1       3.215   6.216   5.715  1.00  0.00           N  
HETATM  213 C157 UNK     1       2.496   7.179   6.611  1.00  0.00           C  
HETATM  214 H158 UNK     1       1.956   7.885   5.974  1.00  0.00           H  
HETATM  215 H159 UNK     1       3.224   7.755   7.195  1.00  0.00           H  
HETATM  216 C180 UNK     1       3.675   6.929   4.494  1.00  0.00           C  
HETATM  217 H181 UNK     1       4.280   6.250   3.894  1.00  0.00           H  
HETATM  218 H182 UNK     1       4.288   7.794   4.779  1.00  0.00           H  
HETATM  219 H183 UNK     1       2.818   7.260   3.902  1.00  0.00           H  
HETATM  220 C190 UNK     1      -0.070   4.618   7.619  1.00  0.00           C  
HETATM  221 H191 UNK     1       0.698   3.930   7.976  1.00  0.00           H  
HETATM  222 H192 UNK     1      -0.829   4.076   7.057  1.00  0.00           H  
HETATM  223 H193 UNK     1      -0.546   5.136   8.461  1.00  0.00           H  
HETATM  224 C194 UNK     1       4.392   5.617   6.412  1.00  0.00           C  
HETATM  225 H195 UNK     1       4.824   4.842   5.780  1.00  0.00           H  
HETATM  226 H196 UNK     1       4.086   5.146   7.346  1.00  0.00           H  
HETATM  227 H197 UNK     1       5.135   6.401   6.604  1.00  0.00           H  
HETATM  228 C210 UNK     1      -0.475   6.479   6.100  1.00  0.00           C  
HETATM  229 H211 UNK     1      -0.028   7.216   5.431  1.00  0.00           H  
HETATM  230 H212 UNK     1      -1.056   6.994   6.876  1.00  0.00           H  
HETATM  231 H213 UNK     1      -1.140   5.844   5.514  1.00  0.00           H  
HETATM  232 C236 UNK     1       1.545   6.436   7.529  1.00  0.00           C  
HETATM  233 H237 UNK     1       1.000   7.138   8.175  1.00  0.00           H  
HETATM  234 H238 UNK     1       2.090   5.729   8.158  1.00  0.00           H  
HETATM  235  N72 UNK     1     -10.815  -0.981  -0.010  1.00  0.00           N  
HETATM  236 C127 UNK     1      -9.515   2.811  -0.966  1.00  0.00           C  
HETATM  237 H128 UNK     1      -8.730   2.259  -1.482  1.00  0.00           H  
HETATM  238 H129 UNK     1      -9.074   3.431  -0.185  1.00  0.00           H  
HETATM  239 H130 UNK     1     -10.050   3.452  -1.677  1.00  0.00           H  
HETATM  240 C136 UNK     1     -11.110   1.031  -1.425  1.00  0.00           C  
HETATM  241 H137 UNK     1     -11.832   1.641  -1.982  1.00  0.00           H  
HETATM  242 H138 UNK     1     -10.308   0.734  -2.105  1.00  0.00           H  
HETATM  243 N170 UNK     1     -10.479   1.859  -0.342  1.00  0.00           N  
HETATM  244 C239 UNK     1      -9.998  -1.873  -0.889  1.00  0.00           C  
HETATM  245 H240 UNK     1      -9.279  -2.410  -0.272  1.00  0.00           H  
HETATM  246 H241 UNK     1      -9.453  -1.289  -1.632  1.00  0.00           H  
HETATM  247 H242 UNK     1     -10.660  -2.596  -1.384  1.00  0.00           H  
HETATM  248 C248 UNK     1     -11.488   2.624   0.439  1.00  0.00           C  
HETATM  249 H249 UNK     1     -12.211   1.952   0.903  1.00  0.00           H  
HETATM  250 H250 UNK     1     -12.020   3.325  -0.217  1.00  0.00           H  
HETATM  251 H251 UNK     1     -10.977   3.183   1.224  1.00  0.00           H  
HETATM  252 C252 UNK     1     -11.537  -1.804   0.996  1.00  0.00           C  
HETATM  253 H253 UNK     1     -12.100  -1.156   1.671  1.00  0.00           H  
HETATM  254 H254 UNK     1     -10.813  -2.379   1.573  1.00  0.00           H  
HETATM  255 H255 UNK     1     -12.229  -2.491   0.494  1.00  0.00           H  
HETATM  256 C272 UNK     1     -11.792  -0.185  -0.824  1.00  0.00           C  
HETATM  257 H273 UNK     1     -12.612   0.110  -0.165  1.00  0.00           H  
HETATM  258 H274 UNK     1     -12.219  -0.815  -1.614  1.00  0.00           H  
HETATM  259  N84 UNK     1       3.089  -6.657   4.737  1.00  0.00           N  
HETATM  260 N111 UNK     1       0.425  -6.928   5.812  1.00  0.00           N  
HETATM  261 C160 UNK     1       4.147  -6.022   5.580  1.00  0.00           C  
HETATM  262 H161 UNK     1       4.422  -5.068   5.131  1.00  0.00           H  
HETATM  263 H162 UNK     1       5.021  -6.685   5.617  1.00  0.00           H  
HETATM  264 H163 UNK     1       3.761  -5.815   6.579  1.00  0.00           H  
HETATM  265 C214 UNK     1       3.619  -6.914   3.373  1.00  0.00           C  
HETATM  266 H215 UNK     1       4.038  -5.991   2.973  1.00  0.00           H  
HETATM  267 H216 UNK     1       2.813  -7.254   2.718  1.00  0.00           H  
HETATM  268 H217 UNK     1       4.409  -7.675   3.416  1.00  0.00           H  
HETATM  269 C218 UNK     1       1.567  -7.705   6.394  1.00  0.00           C  
HETATM  270 H219 UNK     1       1.966  -7.102   7.212  1.00  0.00           H  
HETATM  271 H220 UNK     1       1.198  -8.658   6.798  1.00  0.00           H  
HETATM  272 C224 UNK     1      -0.446  -6.434   6.919  1.00  0.00           C  
HETATM  273 H225 UNK     1       0.129  -5.810   7.602  1.00  0.00           H  
HETATM  274 H226 UNK     1      -0.860  -7.296   7.458  1.00  0.00           H  
HETATM  275 H227 UNK     1      -1.261  -5.848   6.495  1.00  0.00           H  
HETATM  276 C243 UNK     1       2.626  -7.952   5.336  1.00  0.00           C  
HETATM  277 H244 UNK     1       2.231  -8.569   4.526  1.00  0.00           H  
HETATM  278 H245 UNK     1       3.481  -8.485   5.769  1.00  0.00           H  
HETATM  279 C260 UNK     1      -0.395  -7.748   4.878  1.00  0.00           C  
HETATM  280 H261 UNK     1       0.183  -8.062   4.009  1.00  0.00           H  
HETATM  281 H262 UNK     1      -1.228  -7.142   4.522  1.00  0.00           H  
HETATM  282 H263 UNK     1      -0.789  -8.628   5.403  1.00  0.00           H  
HETATM  283 S283 UNK     1      -6.870   0.118  -2.262  1.00  0.00           S  
HETATM  284 O284 UNK     1      -6.520   1.441  -1.635  1.00  0.00           O  
HETATM  285 O285 UNK     1      -8.271   0.099  -2.775  1.00  0.00           O  
HETATM  286 O286 UNK     1      -6.565  -1.042  -1.353  1.00  0.00           O  
HETATM  287 C287 UNK     1      -0.852   0.249  -0.682  1.00  0.00           C  
HETATM  288 C288 UNK     1      -0.448  -0.234   0.554  1.00  0.00           C  
HETATM  289 H289 UNK     1       0.610  -0.370   0.768  1.00  0.00           H  
HETATM  290 C290 UNK     1      -1.422  -0.502   1.533  1.00  0.00           C  
HETATM  291 H291 UNK     1      -1.126  -0.852   2.518  1.00  0.00           H  
HETATM  292 C292 UNK     1      -2.774  -0.292   1.248  1.00  0.00           C  
HETATM  293 H293 UNK     1      -3.507  -0.475   2.025  1.00  0.00           H  
HETATM  294 C294 UNK     1      -3.195   0.174  -0.004  1.00  0.00           C  
HETATM  295 H295 UNK     1      -4.249   0.317  -0.220  1.00  0.00           H  
HETATM  296 C296 UNK     1      -2.213   0.467  -0.954  1.00  0.00           C  
HETATM  297 C297 UNK     1      -0.027   0.790  -1.835  1.00  0.00           C  
HETATM  298 C298 UNK     1      -1.402  -0.328  -5.060  1.00  0.00           C  
HETATM  299 C299 UNK     1      -1.342   0.828  -5.862  1.00  0.00           C  
HETATM  300 C300 UNK     1      -1.577   0.700  -7.240  1.00  0.00           C  
HETATM  301 H301 UNK     1      -1.529   1.591  -7.860  1.00  0.00           H  
HETATM  302 C302 UNK     1      -1.870  -0.541  -7.803  1.00  0.00           C  
HETATM  303 H303 UNK     1      -2.040  -0.626  -8.872  1.00  0.00           H  
HETATM  304 C304 UNK     1      -1.960  -1.673  -6.985  1.00  0.00           C  
HETATM  305 H305 UNK     1      -2.188  -2.652  -7.392  1.00  0.00           H  
HETATM  306 C306 UNK     1      -1.740  -1.564  -5.611  1.00  0.00           C  
HETATM  307 H307 UNK     1      -1.835  -2.431  -4.969  1.00  0.00           H  
HETATM  308 C308 UNK     1      -1.081   2.095  -5.201  1.00  0.00           C  
HETATM  309 H309 UNK     1      -1.038   3.008  -5.791  1.00  0.00           H  
HETATM  310 C310 UNK     1      -5.759  -0.095  -3.680  1.00  0.00           C  
HETATM  311 H311 UNK     1      -6.116  -0.999  -4.180  1.00  0.00           H  
HETATM  312 H312 UNK     1      -5.948   0.755  -4.344  1.00  0.00           H  
HETATM  313 O313 UNK     1      -1.131  -0.290  -3.720  1.00  0.00           O  
HETATM  314 C314 UNK     1       0.543   2.152  -1.395  1.00  0.00           C  
HETATM  315 H315 UNK     1       1.208   1.995  -0.543  1.00  0.00           H  
HETATM  316 H316 UNK     1      -0.247   2.847  -1.099  1.00  0.00           H  
HETATM  317 H317 UNK     1       1.117   2.605  -2.204  1.00  0.00           H  
HETATM  318 C318 UNK     1       1.135  -0.106  -2.280  1.00  0.00           C  
HETATM  319 H319 UNK     1       1.913  -0.131  -1.511  1.00  0.00           H  
HETATM  320 H320 UNK     1       1.584   0.289  -3.198  1.00  0.00           H  
HETATM  321 H321 UNK     1       0.785  -1.117  -2.484  1.00  0.00           H  
HETATM  322 C322 UNK     1      -1.125   0.959  -2.971  1.00  0.00           C  
HETATM  323 N323 UNK     1      -2.370   1.053  -2.209  1.00  0.00           N  
HETATM  324 C324 UNK     1      -3.664   1.132  -2.863  1.00  0.00           C  
HETATM  325 H325 UNK     1      -4.350   1.613  -2.168  1.00  0.00           H  
HETATM  326 H326 UNK     1      -3.560   1.788  -3.732  1.00  0.00           H  
HETATM  327 C327 UNK     1      -4.281  -0.214  -3.285  1.00  0.00           C  
HETATM  328 H328 UNK     1      -4.177  -0.925  -2.464  1.00  0.00           H  
HETATM  329 H329 UNK     1      -3.742  -0.631  -4.137  1.00  0.00           H  
HETATM  330 C330 UNK     1      -0.961   2.157  -3.865  1.00  0.00           C  
HETATM  331 H331 UNK     1      -0.833   3.111  -3.372  1.00  0.00           H  
HETATM  332 N332 UNK     1      -1.112   6.251  -6.360  1.00  0.00           N  
HETATM  333 O333 UNK     1      -1.743   5.354  -5.733  1.00  0.00           O  
HETATM  334 O334 UNK     1      -1.524   7.450  -6.337  1.00  0.00           O  
HETATM  335 O335 UNK     1      -0.053   5.967  -6.966  1.00  0.00           O  
HETATM  336 N336 UNK     1      -2.332  -5.444  -6.758  1.00  0.00           N  
HETATM  337 O337 UNK     1      -2.719  -6.641  -6.884  1.00  0.00           O  
HETATM  338 O338 UNK     1      -2.925  -4.665  -5.960  1.00  0.00           O  
HETATM  339 O339 UNK     1      -1.331  -5.043  -7.400  1.00  0.00           O  
HETATM  340 N340 UNK     1       1.920  -4.096   7.527  1.00  0.00           N  
HETATM  341 O341 UNK     1       2.360  -5.156   8.062  1.00  0.00           O  
HETATM  342 O342 UNK     1       0.805  -3.641   7.876  1.00  0.00           O  
HETATM  343 O343 UNK     1       2.590  -3.531   6.618  1.00  0.00           O  
HETATM  344 N344 UNK     1       4.513   0.166   0.065  1.00  0.00           N  
HETATM  345 O345 UNK     1       3.374   0.254   0.570  1.00  0.00           O  
HETATM  346 O346 UNK     1       4.696   0.245  -1.170  1.00  0.00           O  
HETATM  347 O347 UNK     1       5.527  -0.015   0.839  1.00  0.00           O  
HETATM  348 N348 UNK     1      10.957  -1.233  -4.438  1.00  0.00           N  
HETATM  349 O349 UNK     1      10.507  -2.301  -4.920  1.00  0.00           O  
HETATM  350 O350 UNK     1      10.196  -0.231  -4.298  1.00  0.00           O  
HETATM  351 O351 UNK     1      12.156  -1.175  -4.046  1.00  0.00           O  
HETATM  352 N352 UNK     1      -0.158  -6.530   0.496  1.00  0.00           N  
HETATM  353 O353 UNK     1      -0.548  -7.244  -0.457  1.00  0.00           O  
HETATM  354 O354 UNK     1      -0.205  -5.254   0.371  1.00  0.00           O  
HETATM  355 O355 UNK     1       0.274  -7.017   1.564  1.00  0.00           O  
HETATM  356 N356 UNK     1       0.637   6.506   0.982  1.00  0.00           N  
HETATM  357 O357 UNK     1       0.496   5.256   0.737  1.00  0.00           O  
HETATM  358 O358 UNK     1       0.430   7.330   0.056  1.00  0.00           O  
HETATM  359 O359 UNK     1       0.986   6.866   2.126  1.00  0.00           O  
HETATM  360 N360 UNK     1       3.152   2.811   7.377  1.00  0.00           N  
HETATM  361 O361 UNK     1       2.206   2.261   6.737  1.00  0.00           O  
HETATM  362 O362 UNK     1       2.883   3.619   8.315  1.00  0.00           O  
HETATM  363 O363 UNK     1       4.338   2.593   7.050  1.00  0.00           O  
HETATM  364 N364 UNK     1      -4.692  -0.021   5.006  1.00  0.00           N  
HETATM  365 O365 UNK     1      -5.363  -1.011   5.382  1.00  0.00           O  
HETATM  366 O366 UNK     1      -5.075   1.149   5.245  1.00  0.00           O  
HETATM  367 O367 UNK     1      -3.607  -0.206   4.364  1.00  0.00           O  
CONECT    1   15   17
CONECT    2   18   25
CONECT    3   10   20
CONECT    4   13   21
CONECT    5   19   26
CONECT    6   42   74
CONECT    7   22   24  103
CONECT    8   34   88  137
CONECT    9   28   62   92
CONECT   10    3   86  137
CONECT   11   39   51   90
CONECT   12   35   81  111
CONECT   13    4   64  116
CONECT   14   36   59   72
CONECT   15    1   51   70
CONECT   16   43   83   85
CONECT   17    1   45   62
CONECT   18    2   57  133
CONECT   19    5   32  105
CONECT   20    3   22   49
CONECT   21    4   77   81
CONECT   22    7   20   23
CONECT   23   22
CONECT   24    7   47   68
CONECT   25    2   43  120
CONECT   26    5   59   79
CONECT   27   61  100  114
CONECT   28    9   40   54
CONECT   29   53   57  126
CONECT   30  102  107  122
CONECT   31   32  128  132
CONECT   32   19   31   33
CONECT   33   32
CONECT   34    8   40   98
CONECT   35   12   66  124
CONECT   36   14   94   96
CONECT   37   38  102  113
CONECT   38   37
CONECT   39   11   47   75
CONECT   40   28   34   41
CONECT   41   40
CONECT   42    6  114  118
CONECT   43   16   25   44
CONECT   44   43
CONECT   45   17   46   92
CONECT   46   45
CONECT   47   24   39   48
CONECT   48   47
CONECT   49   20   50  103
CONECT   50   49
CONECT   51   11   15   52
CONECT   52   51
CONECT   53   29   66  109
CONECT   54   28   55   85
CONECT   55   54
CONECT   56   64  113  130
CONECT   57   18   29   58
CONECT   58   57
CONECT   59   14   26   60
CONECT   60   59
CONECT   61   27   68   75
CONECT   62    9   17   63
CONECT   63   62
CONECT   64   13   56   65
CONECT   65   64
CONECT   66   35   53   67
CONECT   67   66
CONECT   68   24   61   69
CONECT   69   68
CONECT   70   15   71   90
CONECT   71   70
CONECT   72   14   73   79
CONECT   73   72
CONECT   74    6  122  135
CONECT   75   39   61   76
CONECT   76   75
CONECT   77   21   78  111
CONECT   78   77
CONECT   79   26   72   80
CONECT   80   79
CONECT   81   12   21   82
CONECT   82   81
CONECT   83   16   84  120
CONECT   84   83
CONECT   85   16   54   98
CONECT   86   10   87   88
CONECT   87   86
CONECT   88    8   86   89
CONECT   89   88
CONECT   90   11   70   91
CONECT   91   90
CONECT   92    9   45   93
CONECT   93   92
CONECT   94   36   95  113
CONECT   95   94
CONECT   96   36   97  102
CONECT   97   96
CONECT   98   34   85   99
CONECT   99   98
CONECT  100   27  101  118
CONECT  101  100
CONECT  102   30   37   96
CONECT  103    7   49  104
CONECT  104  103
CONECT  105   19  106  128
CONECT  106  105
CONECT  107   30  108  135
CONECT  108  107
CONECT  109   53  110  132
CONECT  110  109
CONECT  111   12   77  112
CONECT  112  111
CONECT  113   37   56   94
CONECT  114   27   42  115
CONECT  115  114
CONECT  116   13  117  130
CONECT  117  116
CONECT  118   42  100  119
CONECT  119  118
CONECT  120   25   83  121
CONECT  121  120
CONECT  122   30   74  123
CONECT  123  122
CONECT  124   35  125  132
CONECT  125  124
CONECT  126   29  127  133
CONECT  127  126
CONECT  128   31  105  129
CONECT  129  128
CONECT  130   56  116  131
CONECT  131  130
CONECT  132   31  109  124
CONECT  133   18  126  134
CONECT  134  133
CONECT  135   74  107  136
CONECT  136  135
CONECT  137    8   10  138
CONECT  138  137
CONECT  139  141  144  148
CONECT  140  152  156  159
CONECT  141  139  142  143  156
CONECT  142  141
CONECT  143  141
CONECT  144  139  145  146  147
CONECT  145  144
CONECT  146  144
CONECT  147  144
CONECT  148  139  149  150  151
CONECT  149  148
CONECT  150  148
CONECT  151  148
CONECT  152  140  153  154  155
CONECT  153  152
CONECT  154  152
CONECT  155  152
CONECT  156  140  141  157  158
CONECT  157  156
CONECT  158  156
CONECT  159  140  160  161  162
CONECT  160  159
CONECT  161  159
CONECT  162  159
CONECT  163  165  168  172
CONECT  164  176  180  184
CONECT  165  163  166  167  184
CONECT  166  165
CONECT  167  165
CONECT  168  163  169  170  171
CONECT  169  168
CONECT  170  168
CONECT  171  168
CONECT  172  163  173  174  175
CONECT  173  172
CONECT  174  172
CONECT  175  172
CONECT  176  164  177  178  179
CONECT  177  176
CONECT  178  176
CONECT  179  176
CONECT  180  164  181  182  183
CONECT  181  180
CONECT  182  180
CONECT  183  180
CONECT  184  164  165  185  186
CONECT  185  184
CONECT  186  184
CONECT  187  193  200  208
CONECT  188  189  197  204
CONECT  189  188  190  191  192
CONECT  190  189
CONECT  191  189
CONECT  192  189
CONECT  193  187  194  195  196
CONECT  194  193
CONECT  195  193
CONECT  196  193
CONECT  197  188  198  199  208
CONECT  198  197
CONECT  199  197
CONECT  200  187  201  202  203
CONECT  201  200
CONECT  202  200
CONECT  203  200
CONECT  204  188  205  206  207
CONECT  205  204
CONECT  206  204
CONECT  207  204
CONECT  208  187  197  209  210
CONECT  209  208
CONECT  210  208
CONECT  211  220  228  232
CONECT  212  213  216  224
CONECT  213  212  214  215  232
CONECT  214  213
CONECT  215  213
CONECT  216  212  217  218  219
CONECT  217  216
CONECT  218  216
CONECT  219  216
CONECT  220  211  221  222  223
CONECT  221  220
CONECT  222  220
CONECT  223  220
CONECT  224  212  225  226  227
CONECT  225  224
CONECT  226  224
CONECT  227  224
CONECT  228  211  229  230  231
CONECT  229  228
CONECT  230  228
CONECT  231  228
CONECT  232  211  213  233  234
CONECT  233  232
CONECT  234  232
CONECT  235  244  252  256
CONECT  236  237  238  239  243
CONECT  237  236
CONECT  238  236
CONECT  239  236
CONECT  240  241  242  243  256
CONECT  241  240
CONECT  242  240
CONECT  243  236  240  248
CONECT  244  235  245  246  247
CONECT  245  244
CONECT  246  244
CONECT  247  244
CONECT  248  243  249  250  251
CONECT  249  248
CONECT  250  248
CONECT  251  248
CONECT  252  235  253  254  255
CONECT  253  252
CONECT  254  252
CONECT  255  252
CONECT  256  235  240  257  258
CONECT  257  256
CONECT  258  256
CONECT  259  261  265  276
CONECT  260  269  272  279
CONECT  261  259  262  263  264
CONECT  262  261
CONECT  263  261
CONECT  264  261
CONECT  265  259  266  267  268
CONECT  266  265
CONECT  267  265
CONECT  268  265
CONECT  269  260  270  271  276
CONECT  270  269
CONECT  271  269
CONECT  272  260  273  274  275
CONECT  273  272
CONECT  274  272
CONECT  275  272
CONECT  276  259  269  277  278
CONECT  277  276
CONECT  278  276
CONECT  279  260  280  281  282
CONECT  280  279
CONECT  281  279
CONECT  282  279
CONECT  283  284  285  286  310
CONECT  284  283
CONECT  285  283
CONECT  286  283
CONECT  287  288  296  297
CONECT  288  287  289  290
CONECT  289  288
CONECT  290  288  291  292
CONECT  291  290
CONECT  292  290  293  294
CONECT  293  292
CONECT  294  292  295  296
CONECT  295  294
CONECT  296  287  294  323
CONECT  297  287  314  318  322
CONECT  298  299  306  313
CONECT  299  298  300  308
CONECT  300  299  301  302
CONECT  301  300
CONECT  302  300  303  304
CONECT  303  302
CONECT  304  302  305  306
CONECT  305  304
CONECT  306  298  304  307
CONECT  307  306
CONECT  308  299  309  330
CONECT  309  308
CONECT  310  283  311  312  327
CONECT  311  310
CONECT  312  310
CONECT  313  298  322
CONECT  314  297  315  316  317
CONECT  315  314
CONECT  316  314
CONECT  317  314
CONECT  318  297  319  320  321
CONECT  319  318
CONECT  320  318
CONECT  321  318
CONECT  322  297  313  323  330
CONECT  323  296  322  324
CONECT  324  323  325  326  327
CONECT  325  324
CONECT  326  324
CONECT  327  310  324  328  329
CONECT  328  327
CONECT  329  327
CONECT  330  308  322  331
CONECT  331  330
CONECT  332  333  334  335
CONECT  333  332
CONECT  334  332
CONECT  335  332
CONECT  336  337  338  339
CONECT  337  336
CONECT  338  336
CONECT  339  336
CONECT  340  341  342  343
CONECT  341  340
CONECT  342  340
CONECT  343  340
CONECT  344  345  346  347
CONECT  345  344
CONECT  346  344
CONECT  347  344
CONECT  348  349  350  351
CONECT  349  348
CONECT  350  348
CONECT  351  348
CONECT  352  353  354  355
CONECT  353  352
CONECT  354  352
CONECT  355  352
CONECT  356  357  358  359
CONECT  357  356
CONECT  358  356
CONECT  359  356
CONECT  360  361  362  363
CONECT  361  360
CONECT  362  360
CONECT  363  360
CONECT  364  365  366  367
CONECT  365  364
CONECT  366  364
CONECT  367  364
MASTER        0    0    0    0    0    0    0    3  367    0  367    0
END
